# Supplementary material for: Low doses of bioherbicide favour prion aggregation and propagation in vivo
Source: Sci Rep. 2018 May 23;8:8023. doi: 10.1038/s41598-018-25966-9 (PMC5966510; doi:10.1038/s41598-018-25966-9)
Supplement: Supplementary file 2 — Original blots [file 41598_2018_25966_MOESM2_ESM.zip]

Archive with 3 entries (2 files):
- Original blots.pdf
- __MACOSX/
- __MACOSX/._Original blots.pdf
